# Supplementary material for: Modified musculofascial lengthening technique for submuscular ulnar nerve transposition in cubital tunnel syndrome
Source: PLoS One. 2025 Jan 29;20(1):e0318303. doi: 10.1371/journal.pone.0318303 (PMC11778715; doi:10.1371/journal.pone.0318303)
Supplement: S1 Dataset — This dataset contains anonymized raw data collected from all patients included in the study. The data encompass: Patient Demographics: ○ Patient number (anonymous identifier)○ Sex○ Age○ Affected side (right or left)○ Dominant handSurgical Details: ○ Operation datePreoperative Assessments: ○ Evaluation date○ Boston Carpal Tunnel Questionnaire (BCTQ): ■ Symptom Severity Score■ Functional Status Score○ Disabilities of the Arm, Shoulder, and Hand (DASH) Score○ Presence of thenar atrophy○ Pain Numeric Rating Scale (NRS) Score○ Grip Strength measurement○ Two-Point Discrimination test results○ Light Touch Perception test resultsPostoperative Assessments: ○ Follow-up date○ BCTQ: ■ Symptom Severity Score■ Functional Status Score○ DASH Score○ Presence of thenar atrophy○ Pain NRS Score○ Patient satisfaction for surgery○ Grip Strength measurement○ Two-Point Discrimination test results○ Light Touch Perception test results Note: All data have been de-identified to ensure patient confidentiality. (XLSX) [file pone.0318303.s001.xlsx]

## Sheet: Cubital
NO	sex	Age	Affected side	Dominant hand	OP date	PreOP													PostOP
						DATE	BCTQ		DASH	Thenar Atrophy (Y:1, N:0)	Pain NRS	grip strength (kg)			two point discrimination		Light touch		F/U DATE	BCTQ		DASH	Modified Bishop's	Thenar Atrophy (Y:1, N:0)	Pain NRS	Satisfaction	grip strength (kg)			two point discrimination		Light touch
							Injury													Injury
							Sym	Fun				Injury	Intact	%		Gr		Gr		Sym	Fun						Injury	Intact	%		Gr		Gr
1	M	55	R	R	20161223	20161212	1.82	1.13	25	1	3	30.6	39	78.4615	7	3	6.65	1	20181217	2	1	8.3	10	0	0	5	40.7	44.7	91.0515	9	3	4.31	4
2	M	58	R	R	20170411	20170220	2.27	1.63	25.8	1	7	24.2	32.2	75.1553	fail	1	fail	0	20191125	1.91	1.13	5	11	0	2	5	30.3	28.8	105.208	4	4	4.31	4
3	M	69	L	R	20170428	20170320	2.09	4.13	41.7	0	0	24.2	32.9	73.5562	FAIL	1	4.56	2	20180430	1	1	0	10	0	0	5	30	25.1	119.522	6	3	3.61	4
4	F	72	R	R	20180306	20170717	4	3.5	74.17	1	7	0	5.4	0	FAIL	1	6.65	1	20200330	2.82	2.63	42.5	8	0	3	4	6.5	11.6	56.0345	4	4	4.31	4
5	M	35	L	R	20180105	20170824	2.18	2.38	18.33	1	3	24	36.6	65.5738	13	2	4.31	3	20190110	1.27	1	10	11	1	1	5	13.4	32.8	40.8537	2	4	4.31	3
6	M	58	R	R	20171107	20170918	1.55	1	6.67	1	3	28	29.2	95.8904	9	3	3.61	4	20191021	1.45	2.38	21.7	8	1	2	3	27.1	36.2	74.8619	10	3	2.83	5
7	M	62	R	R	20181214	20180423	2.36	1	5	0	5	31.9	32.4	98.4568	2	4	3.61	4	20200511	1.27	1	0.8	10	0	0	4	40	39.1	102.302	5	4	4.31	3
8	M	58	L	R	20180703	20180423	3.09	2	29.17	1	8	24.1	30.5	79.0164	FAIL	1	FAIL	0	20200702	1.55	1	0	11	1	0	5	32	32.1	99.6885	7	3	3.61	5
9	M	61	L	R	20171222	20171016	1.91	2.13	12.5	0	3	24.4	30.4	80.2632	6	3	3.61	4	20191223	1.73	1.88	8.3	9	0	1	4	24.4	32.1	76.0125	6	3	3.61	4
10	F	42	R	R	20180427	20180108	2.27	1.38	19.17	1	7	12.3	19	64.7368	7	3	3.61	4	20190617	2.36	1	9.2	8	0	4	3	24.1	24.1	100	4	4	4.31	3
11	M	62	L	R	20180327	20180111	3.64	3.38	20	1	5	10.9	24.4	44.6721	9	3	6.65	1	20200323	1.91	1.25	8.3	9	0	5	3	31.8	32.1	99.0654	5	4	3.61	5
12	F	67	R	R	20180309	20180122	1.55	1.38	13.33	1	4	15.5	16.7	92.8144	3	4	3.61	4	20200604	1.45	1	7.5	9	0	4	2	18.7	20.1	93.0348	7	3	4.31	3
13	M	18	R	R	20190104	20180122	2	1.25	15.83	0	3	25.5	32.1	79.4393	3	4	2.83	5	20210215	1.55	1.13	6.67	11	0	0	5	32	40	80	4	4	3.61	5
14	M	30	L	R	20180529	20180212	1.45	1.63	5	0	2	13.4	22.1	60.6335	9	3	3.61	4	20190527	1.27	1	0.8	11	0	3	5	28.9	38.4	75.2604	4	4	3.61	4
15	M	66	R	R	20180828	20180730	2.64	1	7.5	0	3	27.9	37.8	73.8095	14	2	3.61	4	20200824	2.27	1.13	8.33	10	0	2	4	32	33.4	95.8084	5	4	3.61	5
16	M	61	L	R	20190219	20181119	1.55	3.13	42.5	1	0	20.1	26.8	75	7	3	4.31	3	20210513	1.55	1.88	10	8	0	3	4	31.2	32	97.5	2	4	3.61	5
17	M	62	R	R	20190125	20181126	1.18	1	0.8	1	0	33.2	32.4	102.469	3	4	3.61	4	20200120	1.09	1	0	11	1	0	5	38.6	35.7	108.123	4	4	3.61	4
18	M	63	R	R	20190423	20190307	1.73	1.13	5	1	6	27.9	38.7	72.093	8	3	4.31	3	20210617	1.36	1	1.67	12	0	0	5	32	40	80	4	4	3.61	5
19	M	66	R	R	20190528	20190520	4.91	3.63	75.8	0	10	7.7	29.4	26.1905	fail	1	fail	0	20210607	2.82	1.5	15.83	8	0	6	4	24	28	85.7143	5	4	3.61	5
20	M	77	R	R	20190712	20190610	1.55	1	1.7	1	0	19.4	28.8	67.3611	14	2	4.56	2	20200713	1.18	1	0	11	1	1	5	24	23.7	101.3	2	4	4.31	3
21	F	62	L	R	20190827	20190627	3	1.38	11.7	1	5	11.7	15	78	6	3	4.31	3	20200817	1.64	1	4.17	11	0	1	5	23.3	25.1	92.8	7	3	4.31	3
22	F	70	R	R	20190402	20190318	2.64	3.13	40	0	3	12.8	16.6	77.1084	15	2	6.65	1	20201116	1.64	1.88	13.33	7	0	4	1	17	18.3	92.8962	4	4	3.61	4
23	M	57	L	R	20190802	20190128	1.64	1.63	24.2	0	4	17.7	19.7	89.8477	4	4	4.31	3	20201109	2.27	2.88	42.5	7	0	5	5	12.4	16.8	73.8095	8	3	3.61	4
24	M	72	R	R	20191011	20190923	1.82	1.63	19.2	1	6	20.1	25	80.4	7	3	4.31	3	20201112	1.91	2.13	28.33	7	1	0	4	22.8	24.1	94.6058	fail	1	4.31	3
25	F	67	R	R	20191025	20190911	1.91	1	7.5	0	3	23.8	23.1	103.03	5	4	3.61	4	20201119	1	1	0	12	0	0	5	21.2	18.5	114.595	4	4	3.61	4
26	M	70	L	R	20190712	20190624	2.55	1	15.8	1	4	37.3	38.4	97.1354	6	3	3.61	4	20201210	1.45	1	0.83	9	0	4	3	32	32.5	98.4615	5	4	3.61	4
27	M	47	L	R	20190702	20190328	1.73	1.75	19.2	0	2	31.8	19.2	165.625	7	3	4.31	3	20201207	1.45	1.75	15	7	0	3	3	28.8	32.1	89.7196	4	4	4.31	3
28	M	66	L	R	20191115	20190916	2.36	3.13	54.2	0	2	31	14.1	219.858	6	3	3.61	4	20210607	1.73	1.38	15.83	8	0	3	4	28	24	116.667	4	4	3.61	5
29	F	77	R	R	20200117	20190930	2.27	3.5	60.8	1	2	9.2	9.3	98.9247	6	3	4.31	3	20201218	1.27	1.38	21.67	11	0	1	5	12.8	11.6	110.345	7	3	4.31	3
